# Supplementary material for: A dataset of histograms of original and fake voice recordings (H-Voice)
Source: Data Brief. 2020 Feb 26;29:105331. doi: 10.1016/j.dib.2020.105331 (PMC7058910; doi:10.1016/j.dib.2020.105331)
Supplement: Multimedia component 1 [file mmc1.xml]

<?xml version="1.0" encoding="utf-8" standalone="no"?>
<data>
  <datasets>
    <author>dora.ballesteros@unimilitar.edu.co</author>
    <type>1</type>
    <dataset>
      <name>H-Voice: Fake voice histograms (Imitation+DeepVoice)</name>
      <caption />
      <description>This data set consists of (6672) histograms of original voice recordings and fake voice recordings obtained by Imitation [1, 2] and Deep Voice [3]. The histograms provided in this dataset can be used to train a machine learning system to classify original and fake voice recordings obtained with the imitation and Deep Voice algorithms.

[1] https://doi.org/10.1016/j.eswa.2012.02.066
[2] https://doi.org/10.1016/j.eswa.2012.05.027
[3] https://arxiv.org/abs/1702.07825

</description>
      <filetype>
        <name />
      </filetype>
      <filesize />
      <source>0</source>
      <sourcename>Original Data</sourcename>
      <access>
        <type>1</type>
        <name>Data available in data repository</name>
        <reponame>Mendeley Data</reponame>
        <PersistentId>10.17632/k47yd3m28w.4</PersistentId>
        <deeplinkurl>https://data.mendeley.com/datasets/k47yd3m28w/4</deeplinkurl>
      </access>
    </dataset>
    <dataset>
      <name>Fake voice recordings (Imitation)</name>
      <caption />
      <description>This data set consists of recordings of original voice and fake voice recordings obtained by Imitation [1, 2]. 

Fake_audios: 50 voice recordings of fake audios obtained by imitation
Key_fake_audios: 50 keys to reverse the process and obtain the original voice recording
Original_audios: 50 original voice recordings
Readme.txt: this Matlab code allows recovering the original voice recording 

[1] https://doi.org/10.1016/j.eswa.2012.02.066
[2] https://doi.org/10.1016/j.eswa.2012.05.027</description>
      <filetype>
        <name />
      </filetype>
      <filesize />
      <source>1</source>
      <sourcename>Reference Data</sourcename>
      <access>
        <type>1</type>
        <name>Data available in data repository</name>
        <reponame>Mendeley Data</reponame>
        <PersistentId>10.17632/ytkv9w92t6.1</PersistentId>
        <deeplinkurl>http://dx.doi.org/10.17632/ytkv9w92t6.1</deeplinkurl>
      </access>
    </dataset>
  </datasets>
</data>
